# Supplementary material for: Sexually transmitted infection prevalence and Neisseria gonorrhoeae antimicrobial resistance patterns in men who have sex with men with or without urethral discharge syndrome in Johannesburg, South Africa, 2024
Source: PLOS Glob Public Health. 2026 Apr 17;6(4):e0006256. doi: 10.1371/journal.pgph.0006256 (PMC13089750; doi:10.1371/journal.pgph.0006256)
Supplement: S1 Table — (XLSX) [file pgph.0006256.s001.xlsx]

## Sheet: Table S1
S1 Table. Factors associated with STIs among MSM with urethral symptoms
Variable	No STI detected			No GC detected			Any CT detected
		Univariable		n/N (%)	Univariable			Univariable		Multivariable
	n/N (%)	OR (95% CI)	p-value		OR (95% CI)	p-value	n/N (%)	OR (95% CI)	p-value	aOR (95% CI)	p-value
Age in years	7/61 (11.5)	0.99 (0.89- 1.11)	0.915	10/61 (16.4)	0.97 (0.88- 1.08)	0.609	15/61 (24.6)	1.00 (0.93- 1.09)	0.912	_
Patient nationality
Foreign vs SA born	2/17 vs 5/43	1.01 (0.18- 5.80)	0.988	2/17 vs 8/43	1.00	0.525	5/17 vs 10/43	1.38 (0.39 - 4.85)	0.620	_
Employment status
Unemployed/ Student vs Employed	6/48 vs 1/13	1.71 (0.19- 15.66)	0.633	8/48 vs 2/13	1.10 (0.20- 5.94)	0.912	11/48 vs 4/13	0.67 (0.17- 2.60)	0.561	_
Monthly income
>=R5000 vs <R5000	6/47 vs 1/14	1.90 (0.21- 12.79)	0.568	9/47 vs 1/14	3.08 (0.36- 26.69)	0.307	12/47 vs 3/14	1.26 (0.30- 5.28)	0.755	_
Sexual orientation
Bi/pan sexual	2/26 (7.7)	1.00	0.431		1.00	0.383		1.24 (0.39- 4.01)		_
Homosexual	5/35 (14.3)	2.00 (0.36- 11.23)			1.92 (0.44- 8.26)			1.00	0.716
Homosexual vs Bi/pan	5/35 vs 2/26	2.00 (0.36- 11.23)	0.431	7/35 vs 3/26	1.92 (0.44- 8.26)	0.383	8/35 vs 7/26	0.80 (0.25- 2.60)	0.716
Sex with men and women in the past 3m
Men only vs Women & Men	5/40 vs 2/21	1.36 (0.24- 7.67)	0.730	7/40 vs 3/21	1.27 (0.29- 5.53)	0.748	9/40 vs 6/21	0.73 (0.22- 2.42)	0.602	_
Had sex with ≥5 male partners in the PAST 0NE YEAR?
Yes vs No	5/43 vs 2/18	1.05 (0.18- 6.00)	0.954	8/43 vs 2/18	1.83 (0.35- 9.60)	0.476	8/43 vs 7/18	0.36 (0.11- 1.22)	0.100	_
Had a diagnosis of STI in the past 6m
Yes vs No	2/12 vs 5/49	1.76 (0.30- 10.41)	0.533	3/12 vs 7/49	2.00 (0.43- 9.26)	0.375	2/12 vs 13/49	0.55 (0.11- 2.87)	0.482	_
Had sex at a sex club or sex-on-premises venue in the past 3m
No	5/41 (12.2)	1.25 (0.22- 7.08)		7/41 (17.1)	1.17 (0.27 -5.09)		8/41 (19.5)	1.00
Yes	2/20 (10.0)	1.00	0.801	3/20 (15.0)	1.00	0.837	7/20 (35.0)	2.22 (0.67 -7.38)	0.193	_
Yes vs No	2/20 vs 5/41	0.8 (0.14- 4.53)	0.801	3/20 vs 7/41	0.86 (0.20- 3.74)	0.837	7/20 vs 8/41	2.22 (0.67 -7.38)	0.193
Had sex with a partner found through internet or a dating App in the past 3m
No	3/19 (15.8)	1.78 (0.36- 8.88)	0.481	4/19 (21.1)	1.60 (0.39- 6.50)	0.511	8/19 (42.1)	3.63 (1.08- 12.31)	0.038
Yes	4/42 (9.5)	1.00		6/42 (14.3)	1.00		7/42 (16.7)	1.00
Yes vs No		0.56 (0.11- 2.80)	0.481	6/42 vs 4/19	0.63 (0.15- 2.54)	0.511	7/42 vs 8/19	0.28 (0.08- 0.93)	0.038
Had sex under the influence of drugs in the past 3m
No	7/52 (13.5)	--		9/52 (17.3)	1.67 (0.19- 15.10)	0.646	13/52 (25.0)	1.17 (0.21- 6.34)	0.858	_
Yes	0/9 (0.00)			1/9 (11.1)	1.00		2/9 (22.2)	1.00
Yes vs No		--	--				2/9 vs 13/15	0.86 (0.16- 4.66)	0.858
Accessed HIV PrEP in the past 3m
Yes vs No	5/30 vs 2/31	2.90 (0.52- 16.27)	0.226	6/30 vs 4/31	1.69 (0.42- 6.70)	0.457	4/30 vs 11/32	0.28 (0.08 - 1.01)	0.052	0.23 (0.06- 0.92)	0.038
Had condomless receptive anal sex with a casual partner in the past 3m
No	5/37 (13.5)	1.72 (0.31- 9.67)	0.539	6/37 (16.2)	1.00	0.963	7/37 (18.9)	1.00		_
Yes	2/24 (8.3)	1.00	0.58 (0.10- 3.27)	4/24 (16.7)	1.03 (0.26- 4.13)		8/24 (33.3)	2.14 (0.66- 6.99)	0.206
Yes vs No	2/24 vs 5/37	0.58 (0.10- 3.27)	0.539	4/24 vs 6/37	1.03 (0.26- 4.13)		8/24 vs 7/37	2.14 (0.66- 6.99)	0.206
Had condomless receptive oro-penile sex in the past 3m
No	0/19 (0.00)			0/19 (0.00)			5/19 (26.3)	1.14 (0.33- 3.96)		_
Yes	7/42 (16.7)	--		10/42 (23.8)	--		10/42 (23.8)	1.00	0.833
Yes vs No		--		10/42 vs 0/19	--		10/42 vs 5/19	0.88 (0.25- 3.30)	0.833
Had INSERTIVE oro-anal sex in the past 3m
No	3/28 (10.7)	1.00	0.864	4/28 (14.3)	1.00	0.683	11/28 (39.3)	4.69 (1.29- 17.07)	0.019
Yes	4/33 (12.1)	1.15 (0.23- 5.63)		6/33 (18.2	1.33 (0.34- 5.30)		4/33 (12.1)	1.00
Yes vs No	4/33 vs 3/28	1.15 (0.23- 5.63)	0.864	6/33 vs 4/28	1.33 (0.34- 5.30)	0.683	4/33 vs 11/28	0.21 (0.06- 0.78)	0.019	0.18 (0.05- 0.71)	0.014
Had RECEPTIVE oro-anal sex in the past 3m
Yes vs No	4/32 vs 3/29	1.24 (0.25- 6.07)	0.792	6/32 vs 4/29	1.44 (0.36- 5.73)	0.603	9/32 vs 6/29	1.50 (0.46- 4.90)	0.502	_
Number of partners in the past 1m
		0.94 (0.53- 1.67)	0.840		0.95 (0.59- 1.54)	0.829		0.56 (0.30- 1.01)	0.072
Number of casual sex partners in the past 12m
		1.09 (0.97- 1.22)	0.150		1.09 (0.99- 1.20)	0.108		0.91 (0.80- 1.03)	0.124	_
Sex with partner living in another province in past 3m
No	6/50 (12.0)	1.36 (0.15- 12.62)	0.785	8/50 (16.0)	1.00	0.860	14/50 (28.0)	1.00
Yes	1/11 (9.1)	1.00		2/11 (18.2)	1.17 (0.21- 6.44)		1/11 (9.1)	3.89 (0.45- 33.26)	0.215	_
Yes vs No	1/11 vs 6/50	0.73 (0.08- 6.79)	0.785	1/11 vs 8/50	1.17 (0.21- 6.44)	0.860	1/11 vs 14/50	0.26 (0.03 - 2.20)	0.215
Sex with partner living in another country in past 3m
Yes vs No	2/8 vs 5/53	3.20 (0.50- 20.28)	0.217	2/8 vs 8/53	1.88 (0.32- 10.98)	0.486	0/8 vs 15/53	---	---	_	---
HIV positive
No	7/46 (15.2)			9/46 (19.6)	3.16 (0.36- 27.43)	0.296	9/46 (19.6)	1.00
Yes	0/14 (0.00)	--		1/14 (7.1)	1.00		6/14 (42.9)	3.08 (0.85- 11.14)	0.086
Yes vs No	0/14 vs 7/46	--	--	1/14 vs 9/46	3.16 (0.36- 27.43)	0.296	6/14 vs 9/46	3.08 (0.85- 11.14)	0.086
Medically circumcised
No	4/33 (12.1)	1.15 (0.23- 5.63)	0.864	6/33 (18.2)	1.33 (0.34- 5.30)	0.683	6/33 (18.2)	1.00
Yes	3/28 (10.7)	1.00		4/28 (10.7)	1.00		4/28 (32.1)	2.13 (0.65- 6.99)	0.212	_
Yes vs No	3/28 vs 4/33	0.87 (0.18- 4.26)	0.864	4/28 vs 6/33	0.75 (0.19- 2.98)	0.683	4/28 vs 6/33	2.13 (0.65- 6.99)	0.212
