# Supplementary material for: Sexually transmitted infection prevalence and Neisseria gonorrhoeae antimicrobial resistance patterns in men who have sex with men with or without urethral discharge syndrome in Johannesburg, South Africa, 2024
Source: PLOS Glob Public Health. 2026 Apr 17;6(4):e0006256. doi: 10.1371/journal.pgph.0006256 (PMC13089750; doi:10.1371/journal.pgph.0006256)
Supplement: S2 Table — (XLSX) [file pgph.0006256.s002.xlsx]

## Sheet: Table S2
S2 Table. Factors associated with STIs among MSM with no urethral symptoms
Variable	Any discharge STI detected					Any GC detected					Any CT detected
		Univariable		Multivariable			Univariable		Multivariable			Univariable		Multivariable
	n/N (%)	OR (95% CI)	p-value	aOR (95% CI)	p-value	n/N (%)	OR (95% CI)	p-value	aOR (95% CI)	p-value	n/N (%)	OR (95% CI)	p-value	aOR (95% CI)	p-value
Age in years	36/128 (28.1)	0.98 (0.94- 1.03)	0.471	_	_	18/128 (14.1)	0.99 (0.94- 1.05)	0.855	_	_	15/128 (11.7)	0.99 (0.93-1.05)	0.648	_	_
Patient nationality
SA born	28/101(72.3)	1.00				12/101(11.9)	1.00				13/101(12.9)	1.85 (0.39-8.73)
Foreign born	8/27(70.4)	1.10 (0.43-2.79)	0.845	_	_	6/27(22.2)	2.12 (0.71-6.29)	0.177	_	_	2/27(7.4)	1.00	0.439	_	_
Foreign vs SA born	8/27 vs 28/101	1.10 (0.43-2.79)	0.845			6/27 vs 12/101	2.12 (0.71-6.29)	0.177			2/27 vs 13/101	0.54 (0.11- 2.56)	0.439
Employment status
Employed	28/103(27.2)	1.00				14/103(13.6)	1.00				11/103(10.7)	1.00
Unemployed/student	8/25(32.0)	1.26(0.49-3.25)	0.631	_	_	4/25(16.0)	1.21 (0.36-4.06)	0.756	_	_	4/25(16.0)	1.59 (0.46-5.50)	0.461	_	_
Unemployed/student vs Employed	8/25 vs 28/103	1.26(0.49-3.25)	0.631			4/25 vs 14/103	1.21 (0.36-4.06)	0.756			4/25 vs 11/103	1.59 (0.46-5.50)	0.461
Monthly income
<R5000	11/38(28.9)	1.06 (0.46-2.45)	0.893	_	_	8/38(21.1)	2.13 (0.77-5.92)	0.145	_	_	4/38(10.5)	1.00
R5000+	25/90(27.8)	1.00				10/90(11.1)	1.00				11/90(12.2)	1.18(0.35-3.98)	0.785	_	_
>=R5000 vs <R5000	25/90 vs 11/38	0.94 (0.41- 2.91)	0.893			10/90 vs 8/38	0.47 (0.17- 1.30)	0.145			11/90 vs 4/38	1.18(0.35-3.98)	0.785
Sexual orientation
Bi/pan sexual	6/39(15.4)	1.00				5/39(12.8)	1.00				1/39(2.6)	1.00
Homosexual	30/89(33.7)	2.80 (1.06-7.41)	0.039	3.09 (1.11- 8.65)	0.031	13/89(14.6)	1.16(0.38-3.52)	0.789	_	_	14/89(15.7)	7.09 (0.90-55.99)	0.063
Homosexual vs Bi/pan	30/89 vs 6/39	2.80 (1.06-7.41)	0.039	3.09 (1.11- 8.65)	0.031	13/89 vs 5/39	1.16(0.38-3.52)	0.789			14/89 vs 1/39	7.09 (0.90-55.99)	0.063	7.58 (0.95- 60.83)	0.057
Sex with in the past 3m
Men only	34/106(32.1)	4.72 (1.04-21.37)	0.044			17/106(16.0)	4.01 (0.51-31.85)	0.189	_	_	14/106(13.2)	3.20 (0.40-25.67)	0.274	_	_
Both men & women	2/22(9.1)	1.00				1/22(4.6)	1.00				1/22(4.6)	1.00
Men only vs Women & Men	34/106 vs 2/22	4.72 (1.04-21.37)	0.044			17/106 vs 1/22	4.01 (0.51-31.85)	0.189			14/106 vs 1/22	3.20 (0.40-25.67)	0.274
Had sex with ≥5 male partners in the PAST 0NE YEAR?
No	13/37(35.1)	1.60 (0.70-3.65)	0.263	_	_	7/37(18.9)	1.7 (0.60-4.78)	0.317	_	_	5/37(13.5)	1.27(0.40-3.99)	0.688	_	_
Yes	23/91(25.3)	1.00				11/91(12.1)	1.00				10/91(10.9)	1.00
Yes vs No	23/91 vs 13/37	0.62 (0.27- 1.42)	0.263			11/91 vs 7/37	0.59 (0.21- 1.66)	0.317			10/91 vs 5/37	0.79 (0.25- 2.49)	0.688
Had a diagnosis of STI in the past 6m
No	32/99(32.3)	2.99 (0.96- 9.30)	0.059			15/99(15.1)	1.55 (0.42-5.77)	0.515	_	_	14/99(14.1)	4.61(0.58-36.67)	0.148	_	_
Yes	4/29(13.8)	1.00				3/29(10.3)	1.00				1/29(3.5)	1.00
Yes vs No	4/29 vs 32/99	0.34 (0.11- 1.04)	0.059			3/29 vs 15/99	0.65 (0.17- 2.41)	0.515			1/29 vs 14/99	0.22 (0.03- 1.72)	0.148
Exchanged sex for money or goods in the past 3m
No	36/126(28.6)	-	-	_	_	18/126(14.3)	-	-			15/126(11.9)	-	-
Yes	0/2(0.0)					0/2(0.0)					0/2(0.0)
Yes vs No	0/2 vs 36/126	-	-			0/2 vs 18/126	-	-			0/2 vs 15/126	-	-
Had sex at a sex club or sex-on-premises venue in the past 3m
No	29/89 (32.6)	2.21 (0.87-5.60)	0.095			14/89(15.7)	1.63 (0.50-5.32)	0.416	_	_	12/89(13.5)	1.87 (0.50-7.04)	0.355	_	_
Yes	7/39(17.9)	1.00				4/39(10.3)	1.00				3/39(7.7)	1.00
Yes vs No	0.45 (0.18 - 1.15)	0.095				4/39 vs 14/89	0.61 (0.19- 2.00)	0.416			3/39 vs 12/89	0.53 (0.14- 2.01)	0.355
Had sex with a partner found through internet or a dating App in the past 3m
No	11/47(23.4)	1.00				5/47(10.6)	1.00				4/47(8.5)	1.00
Yes	25/81(30.9)	1.46 (0.64-3.33)	0.367	_	_	13/81(16.1)	1.61 (0.53-4.83)	0.399	_	_	11/81(13.6)	1.70 (0.51-5.64)	0.394	_	_
Yes vs No	25/81 vs 11/47	1.46 (0.64-3.33)	0.367			13/81 vs 5/47	1.61 (0.53-4.83)	0.399			11/81 vs 4/47	1.69 (0.51-5.64)	0.394
Had sex under the influence of drugs in the past 3m
No	28/101(27.7)	1.00				17/101(16.8)	5.26 (0.67-41.46)	0.115	_	_	11/101(10.9)	1.00
Yes	8/27(29.6)	1.10 (0.43-2.79)	0.845	_	_	1/27(3.7)	1.00				4/27(14.8)	1.42 (0.41-4.88)	0.575	_	_
Yes vs No	8/27 vs 28/101	1.10 (0.43-2.79)	0.845			1/27 vs 17/101	0.19 (0.02- 1.50)	0.115			4/27 vs 11/101	1.42 (0.41-4.88)	0.575
Used crystal meth in the past 3m
No	35/121(28.9)	2.44 (0.28-21.02)	0.416	_	_	18/121(14.9)	-	-			14/121(11.6)	1.00
Yes	1/7(14.3)	1.00				0/7(0.0)					1/7(14.3)	1.27 (0.14-11.37)	0.828	_	_
Yes vs No	1/7 vs 35/121	0.41 (0.05- 3.53)	0.416			0/7 vs 18/121	-	-			1/7 vs 14/121	1.27 (0.14-11.37)	0.828
Accessed HIV PrEP in the past 3m
No	23/66(34.9)	2.02 (0.91-4.46)	0.083			13/66(19.7)	2.80 (0.93-8.38)	0.066			9/66(13.6)	1.47 (0.49-4.41)	0.488	_	_
Yes	13/62(20.9)	1.00				5/62(8.1)	1.00				6/62(9.7)	1.00
Yes vs No	13/62 vs 23/66	0.50 (0.22- 1.10)	0.083			5/62 vs 13/66	0.36 (0.12- 1.07)	0.066			6/62 vs 9/66	0.68 (0.23- 2.03)	0.488
Had condomless receptive anal sex with a casual partner in the past 3m
No	6/38(15.8)	1.00				5/38(13.2)	1.00				1/38(2.6)	1.00
Yes	30/90(33.3)	2.67 (1.00-7.08)	0.049			13/90(14.4)	1.11 (0.37-3.38)	0.848	_	_	14/90(15.6)	6.82 (0.86-53.82)	0.069
Yes vs No	30/90 vs 6/38	2.67 (1.00-7.08)	0.049			13/90 vs 5/38	1.11 (0.37-3.38)	0.848			14/90(15.6)	6.82 (0.86-53.82)	0.069
Had condomless receptive oro-penile sex in the past 3m
No	9/25(36.0)	1.58 (0.63-4.00)	0.331	_	_	4/25(16.0)	1.21 (0.36-4.06)	0.756	_	_	6/25(24.0)	3.30 (1.05-10.36)	0.041
Yes	27/103(26.2)	1.00				14/103(13.6)	1.00				9/103(8.7)	1.00
Yes vs No	27/103 vs 9/25	0.63 (0.25- 0.60)	0.331			14/103 vs 4/25	0.83 (0.25- 2.77)	0.756			9/103 vs 6/25	0.30 (0.10- 0.95)	0.041
Had INSERTIVE oro-anal sex in the past 3m
No	18/58(31.0)	1.30 (0.60-2.8)	0.506	_	_	9/58(15.5)	1.24 (0.46-3.38)	0.667	_	_	10/58(17.2)	2.71 (0.87-8.44)	0.086
Yes	18/70(25.7)	1.00				9/70(12.9)	1.00				5/70(7.1)	1.00
Yes vs No	18/70 vs 18/58	0.77 (0.36 - 1.67)	0.506			9/70 vs 9/58	0.80 (0.30- 2.18)	0.667			5/70 vs 10/58	0.37 (0.12- 1.15)	0.086
Had RECEPTIVE oro-anal sex in the past 3m
No	12/49(24.5)	1.00				8/49(16.3)	1.35 (0.49-3.68)	0.563	_	_	5/49(10.2)	1.00
Yes	24/79(30.4)	1.35 (0.60-3.02)	0.472	_	_	10/79(12.7)	1.00				10/79(12.7)	1.28 (0.41-3.98)	0.675	_	_
Yes vs No	24/79 vs 12/49	1.35 (0.60-3.02)	0.472			10/79 vs 8/49	0.74 (0.27- 2.03)	0.563			10/79 vs 5/49	1.28 (0.41-3.98)	0.675
Number of partners in the past 1m
		0.96 (0.82-1.09)	0.450	_	_	_	1.00 (0.86-1.17)	0.909	_	_	-	0.76 (0.5-1.16)	0.198		_
Number of casual sex partners in the past 12m
		0.97 (0.93-1.01)	0.191				0.98 (0.94 -1.03)	0.507	_	_		0.96 (0.88-1.04)	0.314	_	_
Sex with partner living in another province in past 3m
No	31/104(29.8)	1.61 (0.55-4.71)	0.381	_	_	16/104(15.4)	2.00 (0.43-9.35)	0.378	_	_	12/104(11.5)	1.00
Yes	5/24(20.8)	1.00				2/24(8.3)	1.00				3/24(12.5)	1.10 (0.28-4.23)	0.895	_	_
Yes vs No	5/24 vs 31/104	0.62 (0.21- 1.81)	0.381			2/24 vs 16/104	0.50 (0.11- 2.34)	0.378			3/24 vs 12/104	1.10 (0.28-4.23)	0.895
Sex with partner living in another country in past 3m
No	28/103(27.2)	1.00				14/103(13.6)	1.00				10/103(9.7)	1.00
Yes	8/25(32.0)	1.26 (0.49-3.25)	0.631	_	_	4/25(16.0)	1.21 (0.36-4.06)	0.756	_	_	5/25(20.0)	2.33 (0.72-7.55)	0.160
Yes vs No	8/25 vs 28/103	1.26 (0.49-3.25)	0.631			4/25 vs 14/103	1.21 (0.36-4.06)	0.756			5/25 vs 10/103	2.33 (0.72-7.55)	0.160
HIV positive
No	15/83(18.1)	1.00)				7/83(8.4)	1.00				6/83(7.2)	1.00
Yes	21/45(46.7)	3.97 (1.77-8.91)	0.001	4.01 (1.68-9.57)	0.002	11/45(24.4)	3.51(1.25-9.84)	0.017	3.39(1.17-9.87)	0.025	9/45(20.0)	3.21(1.06-9.70)	0.039
Yes vs No	21/45 vs 15/83	3.97 (1.77-8.91)	0.001	4.03 (1.71-9.50)	0.001	11/45 vs 7/83	3.51(1.25-9.84)	0.017	3.39(1.17-9.87)	0.025	9/45 vs 6/83	3.21(1.06-9.70)	0.039	3.42 (1.10- 10.59)	0.033
Medically circumcised
No	27/73(36.9)	3.00 (1.27-7.08)	0.012	2.97 (1.19-7.44)	0.012	16/73(21.9)	7.44 (1.63-33.90)	0.010	7.23 (1.56-33.51)	0.011	10/73(13.7)	1.58(0.50-4.94)	0.425	_	_
Yes	9/55(16.4)	1.00				2/55(3.6)	1.00				5/55(9.1)	1.00
Yes vs No	9/55 vs 27/73	0.33 (0.14- 0.79)	0.012	0.34 (0.14- 0.84)	0.020	2/55 vs 16/73	0.13 (0.03- 0.61)	0.010	0.14 (0.03- 0.64)	0.011	5/55 vs 10/73	0.63 (0.20- 1.96)	0.425
